# Supplementary material for: ChatGPT With GPT-4 Outperforms Emergency Department Physicians in Diagnostic Accuracy: Retrospective Analysis
Source: J Med Internet Res. 2024 Jul 8;26:e56110. doi: 10.2196/56110 (PMC11263899; doi:10.2196/56110)
Supplement: Multimedia Appendix 2 [file jmir_v26i1e56110_app2.xlsx]

## Sheet: Tabelle1
Patient No.	Age (years)	Gender	Department	Physician Diagnosis	Physician Score	ChatGPT-3.5 Diagnosis	ChatGPT-3.5 Score	ChatGPT-4 Diagnosis	ChatGPT-4 Score	Final Diagnosis
1	67	M	Infectious Disease	Cellulitis of left upper extremity	2	Cellulitis of left upper extremity in diabetic patient. Also, peripheral artery disease (PAD)	2	Complicated diabetic foot infection with cellulitis on the left. Also, PAD	2	Osteomyelitis and cellulitis due to PAD in diabetic foot syndrome
2	80	M	Cardiology	Cardiac decompensation in HFrEF, suspicion of arrhythmogenic, severely restricted LVEF	2	Acutely decompensated heart, severe heart attack with severe heart pump failure	2	1. Heart failure: TTE shows severely reduced EF, 2. Atrial flutter	2	NSTEMI due to severe 3-vessel disease, chronic heart failure HFrEF
3	19	F	Pulmonology	Exacerbation of cystic fibrosis	1	Acute exacerbation of cystic fibrosis with pneumonia	2	Respiratory infection, pneumonia, cystic fibrosis exacerbation	2	Recurrent pneumonia due to Pseudomonas aeruginosa colonization
4	47	F	Endocrinology	Destructive thyroiditis due to immunotherapy	2	Thyrotoxic crisis during immunotherapy	2	Thyrotoxic crisis during immunotherapy	2	Hyperthyroidism in the context of destructive thyroiditis under immunotherapy
5	84	F	Cardiology	Heart failure, respiratory insufficiency suspected due to COPD	2	Acute exacerbation of COPD, possible lung embolism	2	Acute exacerbation of chronic heart failure	2	Respiratory insufficiency of unclear pulmonary origin
6	22	F	Endocrinology	High suspicion of type 1 diabetes with hyperglycemic crisis and ketoacidosis	2	Diabetes of unclear type, suspicion for type 1 diabetes	2	Diabetes of unclear type, suspicion for type 1 diabetes	2	Type 1 diabetes
7	78	F	Cardiology	Formal NSTEMI situation, suspected hypertensive crisis	1	Myocardial infarction, acute renal insufficiency, hyperglycemia, hypokalemia, hypercalcemia, mild inflammatory response, mild cholestasis, possible bladder infection	2	Infection/inflammation, kidney dysfunction, diabetes, liver insufficiency, myocardial damage, thrombocytopenia and anemia	2	Suspected urinary tract infection, hospital-acquired SARS-CoV-19 infection with suspected bacterial superinfection, decompensated heart failure (HfmrEF) in one-vessel coronary artery disease, acute kidney disease
8	77	M	Cardiology	Acute myocardial infarction	0	Acute ST-elevation myocardial infarction	0	ST-elevation myocardial infarction	0	Angina pectoris, suspected viral pericarditis
9	90	M	Angiology	Arterial hypertension, critical limb ischemia	2	Peripheral arterial disease (PAD) of right leg with critical ischemia	2	Peripheral arterial disease with critical ischemia	2	Critical limb ischemia with reduced bypass flow
10	64	M	Infectious Disease	Suspected onset of shock in sepsis, acute pneumonia	2	Sepsis, acute renal insufficiency, possible liver involvement	1	Pneumonia, possible early septic schock	2	Septic shock from S. pneumoniae pneumonia
11	40	F	Infectious Disease	Suspected colitis, hyponatremia	0	Overwhelming post-splenectomy infection, possible sepsis	1	Infection	1	Diarrhea due to postoperative pancreatic fistula
12	70	M	Cardiology	Cardiogenic pulmonary edema due to vomiting-induced hypertensive crisis	1	ACS, PE, COVID-19, sepsis	1	Differential diagnoses: pneumonia, acute COPD exacerbation, acute heart failure	1	Heart failure (HFrEF) from ischemic cardiomyopathy
13	91	F	Cardiology	INR disarray under Marcumar and Apixaban	2	Marcumar overdose due to interaction with Apixaban	2	Overdose of anticoagulants (Marcumar and Apixaban)	2	INR disarray (5.8) without bleeding signs with Marcumar and Apixaban use
14	42	M	Infectious Disease	Tropical malaria	2	Malaria infection	2	Malaria	2	Complicated malaria infection with transient thrombocytopenia
15	85	F	Cardiology	Angina pectoris, hypertensive heart/kidney disease	2	Coronary heart disease with unstable angina or acute coronary syndrome	2	Unstable angina pectoris suspected of acute coronary syndrome	2	Unstable angina pectoris suspected of acute coronary syndrome
16	27	F	Endocrinology	Pseudohypoaldosteronism Type 1B	2	Hypovolemic shock due to electrolytic disturbance from Pseudohypoaldosteronism	1	Metabolic acidosis possibly related to type 1B pseudohypoaldosteronism and the patient's current pregnancy, deteriorated electrolyte balance	2	Electrolyte imbalance due to Pseudohypoaldosteronism type 1B during pregnancy
17	65	M	Infectious Disease	Abdominal infection, suspected aspiration pneumonia	1	Bowel obstruction, ischemia, inflammatory process like diverticulitis or cholecystitis, lung infiltrates, polycyclic mass on the pancreas, kidney cyst	1	Aspiration pneumonia, no mechanical ileus, (serous) cystadenoma of the pancreas: Polycystic mass, Bosniak 2F cyst of the left kidney	2	Hospital-acquired pneumonia, unclear pancreatic tail cystic mass
18	68	F	Infectious Disease	Erysipelas (left arm), lymphangitis due to chronic lymphedema	2	Lymphangitis or worsening lymphedema of the left arm	2	Lymphangitis of the left arm	2	Lymphangitis of the left arm due to chronic lymphedema after lymph node removal
19	87	M	Infectious Disease	Pneumonia, UTI, GI bleed	1	Pneumonia, reduced kidney function	1	Pneumonia, GI bleed, worsening kidney function	2	Pneumonia, suspected GI bleed, acute kidney injury
20	89	F	Infectious Disease	Acute kidney injury, dehydration, atrial fibrillation, pneumonia	1	Decompensated heart failure due to atrial fibrillation, dehydration, inflammation, impaired renal function	1	Dehydration due to GI infection, resulting in atrial fibrillation, renal dysfunction, anemia, systemic inflammatory response, differential diagnosis pancreatitis	2	GI infection with dehydration, suspected urinary tract infection, acute kidney injury, suspected pneumonia, newly diagnosed atrial fibrillation, presumably infection-triggered, anemia
21	82	F	Cardiology	Hypertensive crisis, rule out acute myocardial infarction	2	Unstable angina, hypertensive crisis	2	Hypertensive crisis with possible cardiac involvement	2	3-vessel coronary artery disease, no intervention needed
22	75	M	Cardiology	Pericardial effusion	1	Pneumonia, pericardial effusion	2	Pneumonia, pericardial effusion	2	Infection with unclear focus, differntial diagnosis: pneumonia, pericardial and pleural effusions
23	76	W	Cardiology	Pulmonary edema, tachycardic atrial flutter, hypertensive crisis	1	COPD exacerbation, narrow complex tachycardia	1	COPD exacerbation, narrow complex tachycardia	1	Respiratory insufficiency due to COPD, tachycardic atrial flutter
24	71	M	Cardiology	Suspected myocardial infarction, decompensated heart failure	1	Cardiac decompensation, heart failure	1	Cardiac decompensation, heart failure	1	Congestive heart failure with pulmonary edema, NSTEMI, 2-vessel disease
25	82	M	Nephrology	Acute kidney injury (AKI)	2	AKI, heart failure, anemia	2	AKI, heart failure, hyperglycemia, anemia	2	Acute on chronic renal failure due to dehydration
26	19	M	Infectious Disease	Aspiration pneumonia	2	Aspiration pneumonia	2	Aspiration pneumonia and suspected sepsis	2	Septic shock due to repeated aspiration pneumonia
27	80	W	Gastroenterology	Infection with unclear cholestasis	2	Acute cholecystitis with cholestasis	2	Cholangitis or cholecystitis, cholestasis	2	Cholangiosepsis with large juxtapapillary diverticulum
28	81	W	Rheumatology	Unclear polyarthritis, differential diagnosis: osteoarthritis	1	Rheumatoid arthritis, differential diagnoses: SLE, infection, paraneoplasia	0	Rheumatoid arthritis	0	Resolved activated osteoarthritis, osteopenia
29	82	M	Cardiology	NSTEMI	2	NSTEMI	2	NSTEMI	2	NSTEMI
30	86	W	Infectious Disease	Suspected sepsis from catheter-associated infection	1	AKI, ACS, infection	1	ACS, infection, renal function impairment	1	Urosepsis, suspected catheter-associated infection, uncomplicated diverticulitis
31	41	M	Angiology	Pulmonary embolism, pneumonia, deep vein thrombosis	2	Pulmonary embolism, deep vein thrombosis	2	Pulmonary embolism with infarct pneumonia, deep vein thrombosis	2	Pulmonary embolism with infarct pneumonia, deep vein thrombosis
32	93	M	Infectious Disease	COVID-19 pneumonia	2	COVID-19 pneumonia	2	COVID-19 pneumonia	2	COVID-19 pneumonia
33	64	M	Infectious Disease	Suspected bacterial infection	1	Decompensated heart failure, atrial fibrillation	1	Heart failure, acute atrial fibrillation	1	Atypical pneumonia, atrial fibrillation, anemia
34	59	W	Gastroenterology	Liver disease	1	Acute cholecystitis	1	Acute hepatitis or cholecystitis caused by cholecystolithiasis	2	Suspected liver disease of unclear etiology, differential diagnosis: hepatitis, cholecystolithiasis
35	67	M	Cardiology	Cardiac decompensation	2	Cardiac decompensation in dilated cardiomyopathy	2	Decompensated heart failure in dilated cardiomyopathy, severely impaired LV pump function and single-vessel coronary artery disease	2	Severe hydropic decompensation with persistent cardiogenic shock due to dilated cardiomyopathy
36	36	M	Nephrology	Hypertensive crisis, acute renal failure, suspected left ventricular hypertrophy	1	Severe hypertension with kidney-related organ damage	1	Malignant hypertension with hypertensive nephropathy	1	Hypertensive crisis and acute renal failure in atypical HUS context
37	68	W	Cardiology	Atrial fibrillation (AF)	2	Paroxysmal atrial fibrillation	2	Atrial fibrillation	2	Paroxysmal atrial fibrillation
38	87	M	Pulmonology	Suspected COPD exacerbation	2	Heart failure, asthma	1	Heart failure, asthma	1	COPD exacerbation without infection
39	80	M	Cardiology	AV block I°, increased VES load, suspected AV block II° Type Wenckebach	1	VES, AV block, chronic kidney disease, hypothyroidism	1	Coronary artery disease, chronic kidney disease, AV block, heart failure	2	3-vessel coronary artery disease, AV block I°, chronic kidney disease
40	51	W	Nephrology	Pyelonephritis	2	Kidney infection or pyelonephritis	2	Acute pyelonephritis	2	Pyelonephritis
41	73	W	Pulmonology	Non-infective COPD exacerbation	2	Chronic obstructive pulmonary disease	2	COPD exacerbation	2	Acute exacerbation of COPD due to smoking
42	68	W	Nephrology	AKI, presumed pre-renal due to bleeding, elevated liver enzymes due to hepatic metastasis	1	Tumor progression, checkpoint inhibitor side effects, chronic kidney disease	2	Anemia, kidney failure, hyperkalemia in metastatic melanoma	1	Acute tubular necrosis and acute on chronic renal failure due to checkpoint inhibitor therapy
43	34	M	Endocrinology	CPI-induced myocarditis, CPI-induced diabetes mellitus	2	Immunotherapy-induced pneumonitis, endocrine dysfunction, cardiotoxicity	2	Suspected diabetes and cardiac damage due to checkpoint inhibitor therapy	2	Suspected checkpoint inhibitor-induced diabetes and myocarditis
44	57	W	Gastroenterology	Suspected liver cirrhosis, fatty liver	2	Suspected pancreatitis	0	Suspected NASH	1	First diagnosis of liver cirrhosis of unclear origin, suspected peritoneal carcinomatosis
45	53	M	Gastroenterology	GI bleeding	2	GI bleeding	2	GI bleeding	2	Hematemesis due to Mallory-Weiss syndrome and INR disarray
46	80	M	Gastroenterology	Anemia	1	Suspected GI bleeding	2	Suspected GI bleeding	2	Suspected diverticular bleeding under dual platelet inhibition
47	74	M	Cardiology	Dyspnea	0	Worsening coronary artery disease	1	Coronary artery disease, suspected COPD	2	3-vessel coronary artery disease, stenting due to severe stenosis, suspected COPD
48	88	W	Cardiology	Hypertensive crisis	2	Hypertensive emergency	2	Hypertensive crisis	2	Hypertensive episodes
49	77	W	Pulmonology	Asthma bronchiale	0	Suspected pulmonary embolism	0	Suspected pulmonary embolism	0	Cardiac decompensation, coronary sclerosis, and suspected diastolic dysfunction
50	66	M	Cardiology	Tachycardic atrial fibrillation	2	Tachycardic atrial fibrillation	2	Chronic atrial fibrillation	2	Newly diagnosed atrial fibrillation
51	82	M	Endocrinology	Addison crisis	1	Addison crisis	1	Addison crisis	1	Addisonian crisis, adrenal insufficiency, hypoglycemia
52	83	M	Gastroenterology	Bleeding anemia, acute kidney injury, hyperkalemia	1	Heart failure, coronary artery disease, pulmonary hypertension	1	Heart failure, acute kidney injury or chronic kidney disease, anemia	1	Upper GI bleeding, acute on chronic kidney failure, anemia, heart failure
53	88	M	Infectious Disease	Pneumonia	2	Pneumonia	2	Pneumonia	2	Aspiration pneumonia
54	81	M	Infectious Disease	Pyelonephritis, urosepsis, atrial fibrillation	2	Dyspnea due to COPD, heart and kidney failure, PAD	0	Suspected pneumonia and urosepsis	1	Urosepsis, atrial fibrillation
55	74	M	Pulmonology	COPD with exacerbation	2	Exacerbated COPD	2	Acute COPD exacerbation	2	Infection-associated acute exacerbation of COPD, Gold III
56	62	M	Gastroenterology	Fever of unclear origin	0	Suspected port infection	0	Cholangitis or post-ERCP pancreatitis	2	Suspected septic cholangitis due to known malignant stenosis of the common hepatic duct and common bile duct in hepatic metastasized sigmoid carcinoma
57	28	W	Gastroenterology	Mesalazine-induced lipase elevation	1	Left-sided ulcerative colitis	1	Inflammatory bowel disease (IBD)	1	Drug-induced pancreatitis in the context of known IBD
58	62	M	Cardiology	NSTEMI	2	Acute coronary syndrome	2	Myocardial infarction	2	NSTEMI
59	86	M	Cardiology	Hypertensive crisis, congestive heart failure	2	Heart failure with pulmonary congestion	2	Decompensated heart failure due to hypertensive crisis	2	Decompensated heart failure
60	45	M	Cardiology	Hypertensive crisis, suspected NSTEMI	2	Acute coronary syndrome	2	Acute coronary syndrome	2	1-vessel coronary artery disease, NSTEMI, angina pectoris
61	53	W	Gastroenterology	Decompensated liver cirrhosis + hepatic encephalopathy	2	Severe liver cirrhosis with ascites and encephalopathy	2	Decompensated liver cirrhosis, hepatic encephalopathy, portal hypertension	2	Decompensated liver cirrhosis of alcoholic origin, Child C
62	76	W	Cardiology	Angina pectoris	0	Acute coronary syndrome	0	Pain due to lung cancer, differential diagnosis: pulmonary embolism	1	Chest pain associated with chemotherapy for bronchial cancer
63	75	M	Cardiology	Atrial flutter	2	Atrial flutter	2	Atrial flutter	2	Typical atrial flutter, cardiac decompensation
64	29	M	Cardiology	Myocarditis	2	Suspected myocarditis in the context of ACS	1	Myocarditis	2	Acute myocarditis
65	70	W	Infectious Disease	Pneumonia in the context of bronchial cancer, atelectasis	2	Worsening of non-small cell lung cancer with sub-total atelectasis	2	Deterioration of non-small cell lung cancer with consequent atelectasis	2	Pneumonia with pleural empyema and subsequent atelectasis in lung cancer
66	60	W	Gastroenterology	Acute pancreatitis	2	Suspected food poisoning from mushrooms	0	Suspected pancreatitis, gastroenteritis due to mushrooms	2	Acute pancreatitis, likely of biliary origin
67	79	M	Gastroenterology	Hemoglobin drop in the context of von Willebrand syndrome	2	Acute gastrointestinal bleeding, syncope	2	Syncope, suspected gastrointestinal bleeding in von Willebrand syndrome	2	Syncope, suspected gastrointestinal bleeding, no evident source in von Willebrand-Jürgens syndrome
68	84	W	Infectious Disease	Suspected pyelonephritis	2	Pyelonephritis, heart failure	2	Pyelonephritis, heart failure	2	Urinary tract infection, suspected pyelonephritis
69	87	M	Nephrology	Acute renal failure	1	Heart failure, arrhythmia, suspected infection	1	Heart failure, kidney failure	2	Acute on chronic renal failure, severe dehydration in the context of diuretic therapy, heart failure NYHA III
70	80	W	Angiology	Acute ischemia of the leg	2	Acute ischemia of the foot, differential diagnosis: embolism	2	Acute limb ischemia	2	Acute critical ischemia of the left leg due to embolic occlusion
71	59	M	Cardiology	NSTEMI	2	NSTEMI	2	NSTEMI	2	NSTEMI, 2-vessel coronary artery disease
72	84	M	Angiology	Bilateral pulmonary embolism	2	Pulmonary embolism	2	Pulmonary embolism, chronic thromboembolic pulmonary hypertension	2	Fresh pulmonary embolism in left segment 3, due to deep vein thrombosis
73	28	M	Endocrinology	Blood sugar dysregulation in diabetes mellitus type 3	2	Dysregulation related to diabetes mellitus type 3	2	Hyperglycemia in type 3 diabetes	2	Dysregulated diabetes mellitus type 3
74	68	W	Nephrology	Dehydration with acute kidney injury, hypercalcemia from hyperparathyroidism	2	Chronic conditions (CKD, chronic pancreatitis, anorexia)	1	Acute kidney injury, secondary hyperparathyroidism, anorexia	2	Acute on chronic kidney failure, likely primary hyperparathyroidism
75	70	W	Pulmonology	COPD	2	Exacerbated COPD	2	Exacerbation of COPD	2	Suspected exacerbation of COPD
76	74	W	Infectious Disease	Complicated urinary tract infection	2	Urinary tract infection, suspected urosepsis	2	Urinary tract infection, suspected urosepsis	2	Suspected pyelonephritis
77	80	M	Cardiology	Hypertensive pulmonary edema, CO2 narcosis	2	Acute cardiogenic pulmonary edema	1	Acute myocardial infarction complicated by pulmonary edema	1	Hypertensive crisis with hypertensive pulmonary edema and respiratory failure
78	88	W	Infectious Disease	Urinary tract infection, pleural effusions	1	Worsening lung disease with possible pleural effusion	1	Urinary tract infection, differential diagnosis: respiratory infection, exacerbation of chronic lung disease, iron deficiency anemia	2	Urinary tract infection, pneumonia, exertional dyspnea, normocytic normochromic anemia
79	88	W	Cardiology	Heart failure, suspected pulmonary congestion	1	Chronic pulmonary congestion	1	Cardiac decompensation, kidney dysfunction	2	Congestive heart failure with chronic kidney disease
80	58	M	Cardiology	Tachycardic atrial fibrillation	2	Rapidly conducted atrial fibrillation	2	Atrial fibrillation	2	Newly diagnosed atrial fibrillation
81	84	W	Cardiology	Ischemic heart disease	0	Atrial fibrillation	2	Atrial fibrillation	2	Heart failure NYHA 2 with preserved ejection fraction, symptomatic atrial fibrillation
82	71	W	Endocrinology	Myxedema crisis	2	Heart-related disease with bradycardia/PEA	0	Myxedema crisis	2	Myxedema due to checkpoint inhibitor-induced thyroiditis
83	23	M	Gastroenterology	Hematemesis	1	Upper gastrointestinal bleeding	1	Upper gastrointestinal bleeding	1	Suspected coffee-ground vomiting due to Grade D reflux esophagitis, suspected bacterial pneumonia
84	84	W	Cardiology	Hypertensive crisis	2	Hypertensive crisis or hypertensive emergency	2	Hypertensive crisis	2	Hypertensive crisis in pre-existing hypertension
85	26	W	Gastroenterology	Esophageal varices Grade III	1	Liver cirrhosis with portal hypertension and esophageal varices	2	Liver cirrhosis with portal hypertension and esophageal varices	2	Liver cirrhosis, hematemesis due to esophageal varices
86	57	M	Cardiology	Angina pectoris	2	Musculoskeletal/Nervous/Vascular cause	0	Stable or unstable angina	2	Angina pectoris, coronary 3-vessel disease
87	92	W	Nephrology	Urinary tract infection, cardiac decompensation, acute kidney injury	1	Pneumonia	1	Heart failure, pneumonia, kidney failure	2	Acute kidney injury due to sepsis in known pneumonia
88	60	M	Cardiology	Tachycardic atrial fibrillation	2	Tachycardic atrial fibrillation	2	Tachycardic atrial fibrillation	2	Tachycardic atrial fibrillation
89	70	W	Endocrinology	Hyperglycemia in type 2 diabetes	2	Uncontrolled type 2 diabetes mellitus	2	Severely uncontrolled type 2 diabetes mellitus	2	Type 2 diabetes, severely uncontrolled
90	76	W	Infectious Disease	Adrenal crisis in the context of pneumonia	2	Sepsis/Infection, electrolyte disturbance	1	Sepsis/Infection, kidney dysfunction	1	Pneumonia, Addisonian crisis, electrolyte disturbances
91	39	M	Cardiology	Syncope	1	Vasovagal syncope	2	Cough syncope	2	Recurrent loss of consciousness due to vasovagal and hemodynamic reactions during intense coughing
92	78	M	Pulmonology	AECOPD in the context of RSV pneumonia	2	Exacerbation of known asthma due to RSV infection	2	COPD/Asthma exacerbation due to RSV infection	2	Acute exacerbation of known asthma due to RSV pneumonia
93	82	M	Infectious Disease	COVID-19 with superinfected pneumonia	2	Pneumonia as a complication of COVID-19	2	COVID-19 pneumonia	2	COVID-19 pneumonia
94	89	M	Cardiology	STEMI of the anterior wall	2	STEMI of the anterior wall	2	STEMI of the anterior wall	2	STEMI of the anterior wall
95	65	M	Gastroenterology	Suspected biliary pancreatitis	2	Acute cholecystitis, suspected pancreatitis	1	Acute pancreatitis, likely of biliary origin	2	Acute pancreatitis due to biliary origin with passed gallstone
96	41	M	Cardiology	STEMI	2	STEMI	2	STEMI	2	STEMI of the anterior wall
97	27	W	Nephrology	Acute kidney injury, hypokalemia	2	Acute kidney injury, hypokalemia, malnutrition	2	Acute kidney injury, hypokalemia due to anorexia nervosa	2	Acute kidney injury and hypokalemia due to malnutrition
98	82	M	Infectious Disease	Pneumonia, urinary tract infection	2	Pneumonia, suspected urinary tract infection	2	COVID-19 with pneumonia, urinary tract infection	2	Bacterial superinfection in COVID-19 pneumonia, urinary tract infection
99	64	W	Cardiology	Tachycardic atrial fibrillation	2	Tachycardic atrial fibrillation	2	Tachycardic atrial fibrillation	2	Tachycardic atrial fibrillation
100	66	M	Infectious Disease	Port infection with Pseudomonas aeruginosa	2	Port infection with Pseudomonas aeruginosa	2	Port infection with Pseudomonas aeruginosa	2	Port infection with Pseudomonas aeruginosa bacteremia
